# Supplementary material for: Regional, Age, and Sex Patterns of Hepatitis C Virus Infection in Russia: Insights from a 42,000-Participant Serosurvey
Source: Viruses. 2025 Nov 21;17(12):1529. doi: 10.3390/v17121529 (PMC12737774; doi:10.3390/v17121529)
Supplement: Supplementary file 1 [file viruses-17-01529-s001.zip]

Archive with 1 entries (1 files):
- viruses-4003739-supplementary.xlsx
