# Supplementary material for: Regional, Age, and Sex Patterns of Hepatitis C Virus Infection in Russia: Insights from a 42,000-Participant Serosurvey
Source: Viruses. 2025 Nov 21;17(12):1529. doi: 10.3390/v17121529 (PMC12737774; doi:10.3390/v17121529)
Supplement: Supplementary file 1 [file viruses-17-01529-s001.zip › viruses-4003739-supplementary.xlsx]

## Sheet: S1. a-HCV in Sex&Age Groups 
Table S1. Prevalence of the HCV Markers Across Sex and Age Groups of the Studied Regions.
Group	Parameter	Age groups									Total	HCV RNA (+)
		>1 year	1-9	10-14	15-19	20-29	30-39	40-49	50-59	≥60 years
Kaliningrad reg., 2019	N (total)	97	201	101	104	104	129	116	99	100	1051
	a-HCV (+), n	2	3	4	1	2	4	9	3	3	31	19	PCR(+), t
	a-HCV (+), %	0.0206186	0.0149254	0.039604	0.00961538	0.0192308	0.0310078	0.0775862	0.030303	0.03	0.0294957	0.018078	% of the total group
	CI95%, ±%	0.0282797	0.0167631	0.0380356	0.0187553	0.026395	0.0299128	0.0486835	0.0337675	0.0334351	0.010229	0.00805506	CI95%
	Males, P	53	110	48	53	56	85	39	42	32	518
	a-HCV (+), p	1	1	2	0	1	3	4	2	2	16
	a-HCV (+), %	0.0188679	0.00909091	0.0416667	0	0.0178571	0.0352941	0.102564	0.047619	0.0625	0.030888
	CI95%, ±%	0.0366306	0.017737	0.0565312	0	0.0346861	0.0392279	0.0952189	0.0644061	0.08387	0.0148996
	Females, Q	44	91	53	51	48	44	77	57	68	533
	a-HCV (+), q	1	2	2	1	1	1	5	1	1	15
	a-HCV (+), %	0.0227273	0.021978	0.0377358	0.0196078	0.0208333	0.0227273	0.0649351	0.0175439	0.0147059	0.0281426
	CI95%, ±%	0.0440363	0.0301234	0.051303	0.0380527	0.0404057	0.0440363	0.0550391	0.034083	0.0286108	0.0140403
St. Petersburg, 2018-2019	N (total)	32	321	113	129	1453	1957	668	401	246	5320
	a-HCV (+), n	0	2	0	0	7	34	20	6	3	72	23	PCR(+), t
	a-HCV (+), %	0	0.00623053	0	0	0.00481762	0.0173735	0.0299401	0.0149626	0.0121951	0.0135338	0.00432331	% of the total group
	CI95%, ±%	0	0.00860813	0	0	0.00356033	0.00578894	0.0129239	0.0118827	0.0137157	0.00310493	0.00176306	CI95%
	Males, P	14	162	51	55	405	626	186	86	55	1640
	a-HCV (+), p	0	2	0	0	5	21	11	0	0	39
	a-HCV (+), %	0	0.0123457	0	0	0.0123457	0.0335463	0.0591398	0	0	0.0237805
	CI95%, ±%	0	0.0170043	0	0	0.0107545	0.0141053	0.0339002	0	0	0.00737426
	Females, Q	18	159	62	74	1048	1331	482	315	191	3680
	a-HCV (+), q	0	0	0	0	2	13	9	6	3	33
	a-HCV (+), %	0	0	0	0	0.0019084	0.00976709	0.0186722	0.0190476	0.0157068	0.00896739
	CI95%, ±%	0	0	0	0	0.00264238	0.00528346	0.0120847	0.0150954	0.0176338	0.00304585
Belgorod reg., 2018	N (total)	0	83	167	266	258	260	261	239	493	2027
	a-HCV (+), n	0	0	0	0	1	1	1	5	14	22	16	PCR(+), t
	a-HCV (+), %		0	0	0	0.00387597	0.00384615	0.00383142	0.0209205	0.0283976	0.0108535	0.00789344	% of the total group
	CI95%, ±%		0	0	0	0.00758216	0.00752395	0.00749518	0.0181448	0.0146628	0.0045107	0.00385249	CI95%
	Males, P	0	48	75	49	117	161	118	68	222	858
	a-HCV (+), p	0	0	0	0	1	1	1	3	8	14
	a-HCV (+), %		0	0	0	0.00854701	0.00621118	0.00847458	0.0441176	0.036036	0.016317
	CI95%, ±%		0	0	0	0.0166804	0.012136	0.0165396	0.0488101	0.0245176	0.00847736
	Females, Q	0	35	92	217	141	99	143	171	271	1169
	a-HCV (+), q	0	0	0	0	0	0	0	2	6	8
	a-HCV (+), %		0	0	0	0	0	0	0.0116959	0.0221402	0.00684346
	CI95%, ±%		0	0	0	0	0	0	0.0161146	0.0175187	0.00472602
Moscow, 2018-2019	N (total)	53	477	184	212	2008	2748	1043	489	269	7483
	a-HCV (+), n	1	3	1	0	17	34	18	16	9	99	24	PCR(+), t
	a-HCV (+), %	0.0188679	0.00628931	0.00543478	0	0.00846614	0.0123726	0.0172579	0.0327198	0.0334572	0.01323	0.00320727	% of the total group
	CI95%, ±%	0.0366306	0.00709461	0.0106232	0	0.00400747	0.00413309	0.00790365	0.0157682	0.02149	0.00258884	0.00128112	CI95%
	Males, P	29	230	86	79	578	903	332	120	68	2425
	a-HCV (+), p	0	2	0	0	6	21	14	7	4	54
	a-HCV (+), %	0	0.00869565	0	0	0.0103806	0.0232558	0.0421687	0.0583333	0.0588235	0.022268
	CI95%, ±%	0	0.011999	0	0	0.008263	0.00983034	0.0216185	0.0419346	0.0559259	0.00587288
	Females, Q	24	247	98	133	1430	1845	711	369	201	5058
	a-HCV (+), q	1	1	1	0	11	13	4	9	5	45
	a-HCV (+), %	0.0416667	0.00404858	0.0102041	0	0.00769231	0.00704607	0.00562588	0.0243902	0.0248756	0.0088968
	CI95%, ±%	0.0799472	0.00791914	0.0198977	0	0.00452835	0.00381677	0.00549783	0.0157394	0.0215315	0.00258787
Moscow, 2008	N (total)	64	242	121	150	103	79	65	76	147	1047
	a-HCV (+), n	1	1	0	2	5	2	4	2	1	18	9	PCR(+), t
	a-HCV (+), %	0.015625	0.00413223	0	0.0133333	0.0485437	0.0253165	0.0615385	0.0263158	0.00680272	0.017192	0.00859599	% of the total group
	CI95%, ±%	0.0303848	0.00808242	0	0.0183555	0.0415048	0.0346398	0.0584226	0.0359887	0.0132879	0.00787372	0.00559186	CI95%
	Males, P	31	129	72	72	21	33	33	35	60	486
	a-HCV (+), p	1	1	0	1	2	2	3	1	1	12
	a-HCV (+), %	0.0322581	0.00775194	0	0.0138889	0.0952381	0.0606061	0.0909091	0.0285714	0.0166667	0.0246914
	CI95%, ±%	0.0621977	0.0151348	0	0.0270325	0.125551	0.0814106	0.0980859	0.0551942	0.0323933	0.0137969
	Females, Q	33	113	49	78	82	46	32	41	87	561
	a-HCV (+), q	0	0	0	1	3	0	1	1	0	6
	a-HCV (+), %	0	0	0	0.0128205	0.0365854	0	0.03125	0.0243902	0	0.0106952
	CI95%, ±%	0	0	0	0.0249666	0.0406359	0	0.0602854	0.0472183	0	0.00851204
Dagestan, 2019-2020	N (total)	147	1106	635	543	754	549	277	306	526	4843
	a-HCV (+), n	0	5	6	5	7	14	16	10	24	87	27	PCR(+), t
	a-HCV (+), %	0	0.0045208	0.00944882	0.0092081	0.00928382	0.0255009	0.0577617	0.0326797	0.0456274	0.0179641	0.00557506	% of the total group
	CI95%, ±%	0	0.00395368	0.00752483	0.00803401	0.00684555	0.0131868	0.0274737	0.0199214	0.0178334	0.0037408	0.00209705	CI95%
	Males, P	95	646	336	258	386	327	161	159	267	2635
	a-HCV (+), p	0	3	3	3	5	13	13	5	14	59
	a-HCV (+), %	0	0.00464396	0.00892857	0.0116279	0.0129534	0.0397554	0.0807453	0.0314465	0.0524345	0.0223909
	CI95%, ±%	0	0.00524292	0.0100584	0.0130815	0.0112804	0.0211773	0.0420843	0.0271272	0.026737	0.00564916
	Females, Q	52	460	302	287	368	222	116	147	260	2214
	a-HCV (+), q	0	2	3	2	2	1	3	5	10	28
	a-HCV (+), %	0	0.00434783	0.00993377	0.00696864	0.00543478	0.0045045	0.0258621	0.0340136	0.0384615	0.0126468
	CI95%, ±%	0	0.00601267	0.0111852	0.00962433	0.00751173	0.00880892	0.0288848	0.0293028	0.0233758	0.00465472
Rostov reg., 2008	N (total)	4	256	91	112	102	101	103	96	89	954
	a-HCV (+), n	0	2	1	0	4	4	3	3	3	20	12	PCR(+), t
	a-HCV (+), %	0	0.0078125	0.010989	0	0.0392157	0.039604	0.0291262	0.03125	0.0337079	0.0209644	0.0125786	% of the total group
	CI95%, ±%	0	0.0107852	0.0214198	0	0.0376703	0.0380356	0.0324759	0.0348058	0.0374957	0.00909122	0.00707212	CI95%
	Males, P	2	134	54	59	82	62	51	32	48	524
	a-HCV (+), p	0	0	0	0	3	4	2	0	2	11
	a-HCV (+), %	0	0	0	0	0.0365854	0.0645161	0.0392157	0	0.0416667	0.0209924
	CI95%, ±%	0	0	0	0	0.0406359	0.0611523	0.0532738	0	0.0565312	0.0122748
	Females, Q	2	122	37	53	20	39	52	64	41	430
	a-HCV (+), q	0	2	1	0	1	0	1	3	1	9
	a-HCV (+), %	0	0.0163934	0.027027	0	0.05	0	0.0192308	0.046875	0.0243902	0.0209302
	CI95%, ±%	0	0.0225332	0.0522522	0	0.0955186	0	0.0373281	0.0517859	0.0472183	0.0135306
Tatarstan, 2020	N (total)	41	147	83	90	103	112	108	111	119	914
	a-HCV (+), n	2	1	0	0	2	4	1	2	7	19	8	PCR(+), t
	a-HCV (+), %	0.0487805	0.00680272	0	0	0.0194175	0.0357143	0.00925926	0.018018	0.0588235	0.0207877	0.00875274	% of the total group
	CI95%, ±%	0.0659368	0.0132879	0	0	0.0266487	0.0343693	0.0180639	0.0247457	0.042276	0.00924965	0.00603873	CI95%
	Males, P	20	66	42	35	25	30	24	22	30	294
	a-HCV (+), p	1	0	0	0	0	1	0	1	1	4
	a-HCV (+), %	0.05	0	0	0	0	0.0333333	0	0.0454545	0.0333333	0.0136054
	CI95%, ±%	0.0955186	0	0	0	0	0.0642352	0	0.0870426	0.0642352	0.0132423
	Females, Q	21	81	41	55	78	82	84	89	89	620
	a-HCV (+), q	1	1	0	0	2	3	1	1	6	15
	a-HCV (+), %	0.047619	0.0123457	0	0	0.025641	0.0365854	0.0119048	0.011236	0.0674157	0.0241935
	CI95%, ±%	0.091084	0.0240477	0	0	0.0350781	0.0406359	0.023194	0.0218984	0.0520938	0.0120946
Sverdlovsk reg., 2008	N (total)	0	251	92	126	78	82	86	56	100	871
	a-HCV (+), n	0	13	0	3	1	4	1	1	3	26	5	PCR(+), t
	a-HCV (+), %		0.0517928	0	0.0238095	0.0128205	0.0487805	0.0116279	0.0178571	0.03	0.0298507	0.00574053	% of the total group
	CI95%, ±%		0.0274161	0	0.0266203	0.0249666	0.0466243	0.0226578	0.0346861	0.0334351	0.0113017	0.00501733	CI95%
	Males, P	0	119	43	58	24	29	39	14	14	340
	a-HCV (+), p	0	8	0	0	0	0	0	0	1	9
	a-HCV (+), %		0.0672269	0	0	0	0	0	0	0.0714286	0.0264706
	CI95%, ±%		0.0449927	0	0	0	0	0	0	0.134907	0.0170637
	Females, Q	0	132	49	68	54	53	47	42	86	531
	a-HCV (+), q	0	5	0	3	1	4	1	1	2	17
	a-HCV (+), %		0.0378788	0	0.0441176	0.0185185	0.0754717	0.0212766	0.0238095	0.0232558	0.0320151
	CI95%, ±%		0.0325673	0	0.0488101	0.0359586	0.0711165	0.0412561	0.0461078	0.0318539	0.0149734
Novosibirsk reg., 2019-2020	N (total)	136	1258	698	913	1601	1611	828	518	756	8319
	a-HCV (+), n	0	9	4	6	9	51	37	18	25	159	42	PCR(+), t
	a-HCV (+), %	0	0.00715421	0.00573066	0.00657174	0.00562149	0.0316574	0.044686	0.034749	0.0330688	0.0191129	0.00504868	% of the total group
	CI95%, ±%	0	0.00465734	0.00559993	0.00524118	0.00366237	0.00854988	0.0140734	0.0157719	0.0127468	0.00294234	0.00152304	CI95%
	Males, P	89	762	430	646	803	702	325	232	330	4319
	a-HCV (+), p	0	5	3	3	7	26	21	9	15	89
	a-HCV (+), %	0	0.00656168	0.00697674	0.00464396	0.00871731	0.037037	0.0646154	0.0387931	0.0454545	0.0206066
	CI95%, ±%	0	0.00573266	0.00786734	0.00524292	0.00642966	0.0139705	0.0267287	0.0248484	0.0224743	0.00423688
	Females, Q	47	496	268	267	798	909	503	286	426	4000
	a-HCV (+), q	0	4	1	3	2	25	16	9	10	70
	a-HCV (+), %	0	0.00806452	0.00373134	0.011236	0.00250627	0.0275028	0.0318091	0.0314685	0.0234742	0.0175
	CI95%, ±%	0	0.00787129	0.00729978	0.012643	0.00346915	0.0106318	0.0153366	0.0202334	0.0143777	0.0040636
Tyva, 2019	N (total)	76	181	102	169	147	169	112	108	99	1163
	a-HCV (+), n	1	3	0	0	1	0	2	8	8	23	13	PCR(+), t
	a-HCV (+), %	0.0131579	0.0165746	0	0	0.00680272	0	0.0178571	0.0740741	0.0808081	0.0197764	0.011178	% of the total group
	CI95%, ±%	0.0256192	0.0185998	0	0	0.0132879	0	0.0245268	0.049393	0.053687	0.00800208	0.00604237	CI95%
	Males, P	24	78	45	91	106	112	59	46	33	594
	a-HCV (+), p	0	2	0	0	1	0	2	2	3	10
	a-HCV (+), %	0	0.025641	0	0	0.00943396	0	0.0338983	0.0434783	0.0909091	0.016835
	CI95%, ±%	0	0.0350781	0	0	0.0184031	0	0.0461775	0.0589333	0.0980859	0.0103462
	Females, Q	52	103	57	78	41	57	53	62	66	569
	a-HCV (+), q	1	1	0	0	0	0	0	6	5	13
	a-HCV (+), %	0.0192308	0.00970874	0	0	0	0	0	0.0967742	0.0757576	0.0228471
	CI95%, ±%	0.0373281	0.0189365	0	0	0	0	0	0.0735933	0.0638396	0.0122771
Tyva, 2008	N (total)	88	226	105	98	84	54	55	90	110	910
	a-HCV (+), n	0	3	1	1	2	1	5	5	12	30	11	PCR(+), t
	a-HCV (+), %	0	0.0132743	0.00952381	0.0102041	0.0238095	0.0185185	0.0909091	0.0555556	0.109091	0.032967	0.0120879	% of the total group
	CI95%, ±%	0	0.0149213	0.0185776	0.0198977	0.0326031	0.0359586	0.075977	0.0473246	0.05826	0.011601	0.00710019	CI95%
	Males, P	71	106	55	39	15	8	10	24	53	381
	a-HCV (+), p	0	2	1	1	0	1	1	0	6	12
	a-HCV (+), %	0	0.0188679	0.0181818	0.025641	0	0.125	0.1	0	0.113208	0.0314961
	CI95%, ±%	0	0.0259017	0.0353109	0.0496079	0	0.229177	0.185942	0	0.0853035	0.0175377
	Females, Q	17	120	50	59	69	46	45	66	57	529
	a-HCV (+), q	0	1	0	0	2	0	4	5	6	18
	a-HCV (+), %	0	0.00833333	0	0	0.0289855	0	0.0888889	0.0757576	0.105263	0.0340265
	CI95%, ±%	0	0.0162651	0	0	0.0395854	0	0.0831494	0.0638396	0.0796718	0.0154497
Yakutia, Arctic zone, 2022	N (total)	0	0	0	8	31	41	61	102	124	367
	a-HCV (+), n	0	0	0	0	0	1	1	11	6	19	7	PCR(+), t
	a-HCV (+), %				0	0	0.0243902	0.0163934	0.107843	0.0483871	0.0517711	0.0190736	% of the total group
	CI95%, ±%				0	0	0.0472183	0.0318667	0.0601967	0.0377694	0.0226685	0.0139945	CI95%
	Males, P	0	0	0	2	5	16	21	35	51	130
	a-HCV (+), p	0	0	0	0	0	1	0	4	2	7
	a-HCV (+), %				0	0	0.0625	0	0.114286	0.0392157	0.0538462
	CI95%, ±%				0	0	0.11861	0	0.105406	0.0532738	0.038801
	Females, Q	0	0	0	6	26	25	40	67	73	237
	a-HCV (+), q	0	0	0	0	0	0	1	7	4	12
	a-HCV (+), %				0	0	0	0.025	0.104478	0.0547945	0.0506329
	CI95%, ±%				0	0	0	0.0483836	0.0732434	0.0522067	0.0279136
Yakutia, 2018	N (total)	69	208	125	99	117	119	101	111	96	1045
	a-HCV (+), n	2	1	1	1	0	2	2	3	9	21	6	PCR(+), t
	a-HCV (+), %	0.0289855	0.00480769	0.008	0.010101	0	0.0168067	0.019802	0.027027	0.09375	0.0200957	0.00574163	% of the total group
	CI95%, ±%	0.0395854	0.0094004	0.0156172	0.0196977	0	0.0230964	0.0271711	0.0301678	0.0583083	0.00850827	0.00458105	CI95%
	Males, P	34	112	57	45	52	48	43	36	25	452
	a-HCV (+), p	1	1	0	0	0	1	1	1	3	8
	a-HCV (+), %	0.0294118	0.00892857	0	0	0	0.0208333	0.0232558	0.0277778	0.12	0.0176991
	CI95%, ±%	0.056793	0.0174217	0	0	0	0.0404057	0.0450483	0.0536829	0.127385	0.0121558
	Females, Q	35	96	68	54	65	71	58	75	71	593
	a-HCV (+), q	1	0	1	1	0	1	1	2	6	13
	a-HCV (+), %	0.0285714	0	0.0147059	0.0185185	0	0.0140845	0.0172414	0.0266667	0.084507	0.0219224
	CI95%, ±%	0.0551942	0	0.0286108	0.0359586	0	0.0274105	0.0335005	0.036462	0.0646995	0.0117858
Yakutia, 2008	N (total)	89	183	97	75	118	136	115	78	91	982
	a-HCV (+), n	0	1	0	1	3	11	3	4	9	32	12	PCR(+), t
	a-HCV (+), %	0	0.00546448	0	0.0133333	0.0254237	0.0808824	0.026087	0.0512821	0.0989011	0.0325866	0.01222	% of the total group
	CI95%, ±%	0	0.0106811	0	0.0259585	0.0284016	0.0458246	0.0291326	0.0489508	0.0613369	0.0111052	0.00687172	CI95%
	Males, P	54	106	56	42	31	25	22	25	41	402
	a-HCV (+), p	0	1	0	1	1	2	1	2	4	12
	a-HCV (+), %	0	0.00943396	0	0.0238095	0.0322581	0.08	0.0454545	0.08	0.097561	0.0298507
	CI95%, ±%	0	0.0184031	0	0.0461078	0.0621977	0.106347	0.0870426	0.106347	0.0908262	0.0166357
	Females, Q	35	77	41	33	87	111	93	53	50	580
	a-HCV (+), q	0	0	0	0	2	9	2	2	5	20
	a-HCV (+), %	0	0	0	0	0.0229885	0.0810811	0.0215054	0.0377358	0.1	0.0344828
	CI95%, ±%	0	0	0	0	0.0314921	0.05078	0.0294827	0.051303	0.0831558	0.0148499
Khabarovsk reg., 2019-2020	N (total)	149	1101	513	527	710	623	294	333	509	4759
	a-HCV (+), n	4	13	1	3	11	18	32	39	40	161	50	PCR(+), t
	a-HCV (+), %	0.0268456	0.0118074	0.00194932	0.0056926	0.015493	0.0288925	0.108844	0.117117	0.0785855	0.0338306	0.0105064	% of the total group
	CI95%, ±%	0.0259532	0.0063806	0.00381694	0.00642342	0.00908455	0.0131534	0.0356009	0.0345379	0.0233774	0.00513665	0.00289689	CI95%
	Males, P	87	642	260	244	389	320	154	157	290	2543
	a-HCV (+), p	3	9	1	0	7	15	25	20	27	107
	a-HCV (+), %	0.0344828	0.0140187	0.00384615	0	0.0179949	0.046875	0.162338	0.127389	0.0931034	0.0420763
	CI95%, ±%	0.0383422	0.00909445	0.00752395	0	0.0132103	0.0231594	0.0582425	0.0521533	0.033444	0.0078031
	Females, Q	62	459	253	283	321	303	140	176	219	2216
	a-HCV (+), q	1	4	0	3	4	3	7	19	13	54
	a-HCV (+), %	0.016129	0.0087146	0	0.0106007	0.0124611	0.00990099	0.05	0.107955	0.0593607	0.0243682
	CI95%, ±%	0.0313569	0.00850301	0	0.0119321	0.0121355	0.0111484	0.0361026	0.0458473	0.0312965	0.00641987
Entire group, 2018-2022	N (total)	800	5083	2721	3060	7286	8318	3869	2817	3337	37291
	a-HCV (+), n	12	40	17	16	57	163	139	121	148	713	235	PCR(+), t
	a-HCV (+), %	0.015	0.00786937	0.0062477	0.00522876	0.00782322	0.0195961	0.0359266	0.0429535	0.0443512	0.0191199	0.00630179	% of the total group
	CI95%, ±%	0.00842316	0.00242913	0.00296068	0.00255538	0.00202301	0.00297875	0.00586435	0.00748736	0.00698522	0.00138997	0.000803181	CI95%
	Males, P	445	2856	1430	1557	2922	3330	1462	1003	1403	16408
	a-HCV (+), p	6	25	9	6	33	103	92	54	79	407
	a-HCV (+), %	0.0134831	0.0087535	0.00629371	0.00385356	0.0112936	0.0309309	0.0629275	0.0538385	0.0563079	0.024805
	CI95%, ±%	0.0107158	0.00341632	0.00409893	0.00307755	0.00383148	0.00588041	0.0124477	0.013968	0.0120622	0.00237982
	Females, Q	355	2227	1294	1505	4364	4988	2407	1814	1935	20889
	a-HCV (+), q	6	15	8	10	24	60	47	67	69	306
	a-HCV (+), %	0.0169014	0.00673552	0.00618238	0.00664452	0.00549954	0.0120289	0.0195264	0.036935	0.0356589	0.0146489
	CI95%, ±%	0.0134092	0.00339714	0.00427091	0.00410461	0.00219422	0.00302536	0.00552773	0.00867929	0.00826257	0.00162928
Entire group, 2008	N (total)	245	1158	506	561	485	452	424	396	537	4764
	a-HCV (+), n	1	20	2	7	15	22	16	15	28	126	49	PCR(+), t
	a-HCV (+), %	0.00408163	0.0172712	0.00395257	0.0124777	0.0309278	0.0486726	0.0377358	0.0378788	0.0521415	0.0264484	0.0102855	% of the total group
	CI95%, ±%	0.00798366	0.00750377	0.00546714	0.00918577	0.0154077	0.0198378	0.0181383	0.0188028	0.0188032	0.00455669	0.00286508	CI95%
	Males, P	158	594	280	270	173	157	155	130	216	2133
	a-HCV (+), p	1	12	1	3	6	9	7	3	14	56
	a-HCV (+), %	0.00632911	0.020202	0.00357143	0.0111111	0.0346821	0.0573248	0.0451613	0.0230769	0.0648148	0.0262541
	CI95%, ±%	0.0123657	0.0113143	0.00698749	0.0125034	0.027266	0.0363629	0.0326918	0.0258109	0.0328333	0.0067855
	Females, Q	87	564	226	291	312	295	269	266	321	2631
	a-HCV (+), q	0	8	1	4	9	13	9	12	14	70
	a-HCV (+), %	0	0.0141844	0.00442478	0.0137457	0.0288462	0.0440678	0.0334572	0.0451128	0.0436137	0.0266059
	CI95%, ±%	0	0.00975933	0.00865336	0.0133779	0.0185723	0.0234217	0.02149	0.0249426	0.0223425	0.00614934

## Sheet: S2. Inciden.-Prev. Correlation
Table S2. Correlations between the prevalence of anti-HCV in the study groups and the incidence of hepatitis C in the corresponding regions. For groups where sample collection spanned two years, the incidence is given for the first year of collection. For the Russian Federation as a whole (2018–2022), the incidence for 2019 is used, as it represents the last year before the onset of the COVID-19 …
Group	Anti-HCV(+) proportion in the group (no CI's are indicated)	Acute hepatitis C incidence in the region*	Chronic hepatitis C incidence in the region*	Cumulative incidence**
Kaliningrad reg., 2019	0.029	1.92	39.38	41.3
St.-Petersburg , 2018-2019	0.014	1.39	69.08	70.47
Belgorod reg., 2018	0.011	0.97	25.01	25.98
Moscow, 2018-2019	0.013	1.21	39.58	40.79
Moscow, 2008	0.017	5.4	14.3	19.7
Rostov reg., 2008	0.021	0.9	24.2	25.1
Dagestan, 2019-2020	0.018	0.29	8.22	8.51
Tatarstan, 2020	0.021	0.54	9.43	9.97
Sverdlovsk reg., 2008	0.03	4.4	38.4	42.8
Novosibirsk reg., 2019-2020	0.019	0.68	61.81	62.49
Tyva, 2019	0.02	0	20.3	20.3
Tyva, 2008	0.033	0.6	9.3	9.9
Yakutia (Arctic zone), 2022	0.052	0.91	14.39	15.3
Yakutia, 2018	0.02	1.25	39.95	41.2
Yakutia, 2008	0.033	2.3	42.9	45.2
Khabarovsk reg., 2019-2020	0.034	0.38	43.13	43.51
Russia (entire group), 2019	0.019	2.8	39.1	41.9
Russia (entire group), 2008	0.026	1.01	30.82	31.83
r (Spearman correlation coefficient) between the anti-HCV(+) proportion and incidence	-	-0,1210, CI95%: -0,5667 to 0,3795 P=0,6325 (two-tailed)	-0,0600, CI95%: -0,5234 to 0,4309 P= 0,8131 (two-tailed)	-0,0145, CI95%: -0,4896 to 0,4672 P=0,9545 (two-tailed)
* Cases per 100k population in the year of the group observation. It the samples in the group were collected during two years, the icidence is given for the first year.
** Sum of acute and chronic cases.

## Sheet: S3. No. a-HCV carriers estim.
Table S3. Estimated number of anti-HCV carriers by age and sex groups in the studied regions of Russia, adjusted for their contribution to the actual population structure (2018–2020). See main text for detailed commentary.
Group	Parameter	>1 year	1-9	10-14	15-19	20-29	30-39	40-49	50-59	≥60 years	Total
Kaliningrad reg., 2019	Males, total number in real population*	5407	54765	26500	25285	68401	83766	68610	61870	76298	34464
	Revealed proportion** of anti-HCV (+) carriers, %	0.0188679	0.00909091	0.0416667	0	0.0178571	0.0352941	0.102564	0.047619	0.0625
	Resulted estimation of anti-HCV (+) carriers (M)	102	498	1104	0	1221	2956	7037	2946	4769
	Females, total number in real population*	4887	51786	25316	22101	55564	83265	73582	73001	141783
	Revealed proportion** of anti-HCV (+) carriers, %	0.0227273	0.021978	0.0377358	0.0196078	0.0208333	0.0227273	0.0649351	0.0175439	0.0147059
	Resulted estimation of anti-HCV (+) carriers (F)	111	1138	955	433	1158	1892	4778	1281	2085
	Total number in the group	213	1636	2059	433	2379	4848	11815	4227	6854
St. Petersburg, 2018-2019	Males, total number in real population*	41911	351432	144129	143625	480763	637009	478903	433077	562332	104045
	Revealed proportion** of anti-HCV (+) carriers, %	0	0.0123457	0	0	0.0123457	0.0335463	0.0591398	0	0
	Resulted estimation of anti-HCV (+) carriers (M)	0	4339	0	0	5935	21369	28322	0	0
	Males, total number in real population*	39425	332025	137697	139266	464917	639835	509501	547580	1082324
	Revealed proportion** of anti-HCV (+) carriers, %	0	0	0	0	0.0019084	0.00976709	0.0186722	0.0190476	0.0157068
	Resulted estimation of anti-HCV (+) carriers (F)	0	0	0	0	887	6249	9514	10430	17000
	Total number in the group	0	4339	0	0	6822	27618	37836	10430	17000
Belgorod reg., 2018	Males, total number in real population*	7866	80803	38545	33044	94307	124615	99579	105004	131108	18309
	Revealed proportion** of anti-HCV (+) carriers, %		0	0	0	0.00854701	0.00621118	0.00847458	0.0441176	0.036036
	Resulted estimation of anti-HCV (+) carriers (M)	0	0	0	0	806	774	844	4633	4725
	Males, total number in real population*	7202	76344	36405	32417	95519	124103	108609	126315	228091
	Revealed proportion** of anti-HCV (+) carriers, %		0	0	0	0	0	0	0.0116959	0.0221402
	Resulted estimation of anti-HCV (+) carriers (F)	0	0	0	0	0	0	0	1477	5050
	Total number in the group	0	0	0	0	806	774	844	6110	9775
Moscow, 2018-2019	Males, total number in real population*	114668	1003008	441993	414112	1175331	1751323	1431939	1285642	1630788	443531
	Revealed proportion** of anti-HCV (+) carriers, %	0	0.00869565	0	0	0.0103806	0.0232558	0.0421687	0.0583333	0.0588235
	Resulted estimation of anti-HCV (+) carriers (M)	0	8722	0	0	12201	40728	60383	74996	95929
	Males, total number in real population*	107522	945430	421646	396375	1159990	1871953	1513312	1536484	2808337
	Revealed proportion** of anti-HCV (+) carriers, %	0.0416667	0.00404858	0.0102041	0	0.00769231	0.00704607	0.00562588	0.0243902	0.0248756
	Resulted estimation of anti-HCV (+) carriers (F)	4480	3828	4303	0	8923	13190	8514	37475	69859
	Total number in the group	4480	12550	4303	0	21124	53918	68897	112471	165788
Dagestan, 2019-2020	Males, total number in real population*	24537	235412	122542	110356	255475	236950	182567	172003	149273	69168
	Revealed proportion** of anti-HCV (+) carriers, %	0	0.00464396	0.00892857	0.0116279	0.0129534	0.0397554	0.0807453	0.0314465	0.0524345
	Resulted estimation of anti-HCV (+) carriers (M)	0	1093	1094	1283	3309	9420	14741	5409	7827
	Males, total number in real population*	23129	224168	119765	110607	263760	262104	200405	193131	199942
	Revealed proportion** of anti-HCV (+) carriers, %	0	0.00434783	0.00993377	0.00696864	0.00543478	0.0045045	0.0258621	0.0340136	0.0384615
	Resulted estimation of anti-HCV (+) carriers (F)	0	975	1190	771	1433	1181	5183	6569	7690
	Total number in the group	0	2068	2284	2054	4742	10601	19924	11978	15517
Tatarstan, 2020	Males, total number in real population*	21763	243445	107868	94420	226616	324968	242371	240175	307011	97558
	Revealed proportion** of anti-HCV (+) carriers, %	0.05	0	0	0	0	0.0333333	0	0.0454545	0.0333333
	Resulted estimation of anti-HCV (+) carriers (M)	1088	0	0	0	0	10832	0	10917	10234
	Males, total number in real population*	20737	230429	102410	92386	229033	326935	266026	285706	540589
	Revealed proportion** of anti-HCV (+) carriers, %	0.047619	0.0123457	0	0	0.025641	0.0365854	0.0119048	0.011236	0.0674157
	Resulted estimation of anti-HCV (+) carriers (F)	987	2845	0	0	5873	11961	3167	3210	36444
	Total number in the group	2075	2845	0	0	5873	22793	3167	14127	46678
Novosibirsk reg., 2019-2020	Males, total number in real population*	16855	167191	72824	66139	174726	243622	184025	161481	213246	71094
	Revealed proportion** of anti-HCV (+) carriers, %	0	0.00656168	0.00697674	0.00464396	0.00871731	0.037037	0.0646154	0.0387931	0.0454545
	Resulted estimation of anti-HCV (+) carriers (M)	0	1097	508	307	1523	9023	11891	6264	9693
	Males, total number in real population*	15717	159189	68873	62229	166792	242927	197948	193422	386178
	Revealed proportion** of anti-HCV (+) carriers, %	0	0.00806452	0.00373134	0.011236	0.00250627	0.0275028	0.0318091	0.0314685	0.0234742
	Resulted estimation of anti-HCV (+) carriers (F)	0	1284	257	699	418	6681	6297	6087	9065
	Total number in the group	0	2381	765	1006	1941	15704	18188	12351	18758
Tyva, 2019	Males, total number in real population*	3370	35081	16229	11034	21586	24821	18144	14540	10558	6928
	Revealed proportion** of anti-HCV (+) carriers, %	0	0.025641	0	0	0.00943396	0	0.0338983	0.0434783	0.0909091
	Resulted estimation of anti-HCV (+) carriers (M)	0	900	0	0	204	0	615	632	960
	Males, total number in real population*	3106	33176	15486	10562	20251	26408	22718	19296	18057
	Revealed proportion** of anti-HCV (+) carriers, %	0.0192308	0.00970874	0	0	0	0	0	0.0967742	0.0757576
	Resulted estimation of anti-HCV (+) carriers (F)	60	322	0	0	0	0	0	1867	1368
	Total number in the group	60	1222	0	0	204	0	615	2499	2328
Yakutia, 2018	Males, total number in real population*	7227	73554	35111	29442	73386	79777	60660	59110	49589	23403
	Revealed proportion** of anti-HCV (+) carriers, %	0.0294118	0.00892857	0	0	0	0.0208333	0.0232558	0.0277778	0.12
	Resulted estimation of anti-HCV (+) carriers (M)	213	657	0	0	0	1662	1411	1642	5951
	Males, total number in real population*	6726	70397	33876	28979	68971	77520	63466	67928	78611
	Revealed proportion** of anti-HCV (+) carriers, %	0.0285714	0	0.0147059	0.0185185	0	0.0140845	0.0172414	0.0266667	0.084507
	Resulted estimation of anti-HCV (+) carriers (F)	192	0	498	537	0	1092	1094	1811	6643
	Total number in the group	405	657	498	537	0	2754	2505	3453	12594
Khabarovsk reg., 2019-2020	Males, total number in real population*	7778	79591	35318	35378	99517	117397	91104	72456	90945	68850
	Revealed proportion** of anti-HCV (+) carriers, %	0.0344828	0.0140187	0.00384615	0	0.0179949	0.046875	0.162338	0.127389	0.0931034
	Resulted estimation of anti-HCV (+) carriers (M)	268	1116	136	0	1791	5503	14790	9230	8467
	Males, total number in real population*	7281	75249	33766	29660	80161	111425	97220	87036	170191
	Revealed proportion** of anti-HCV (+) carriers, %	0.016129	0.0087146	0	0.0106007	0.0124611	0.00990099	0.05	0.107955	0.0593607
	Resulted estimation of anti-HCV (+) carriers (F)	117	656	0	314	999	1103	4861	9396	10103
	Total number in the group	385	1772	136	314	2790	6606	19651	18626	18570
Total in the studied regions (2018-2022)											937350
*According to official Russian statictics in 2019
**According to the Table A-1
